# Supplementary material for: A transcriptomic analysis of skeletal muscle tissues reveals promising candidate genes and pathways accountable for different daily weight gain in Hanwoo cattle
Source: Sci Rep. 2024 Jan 3;14:315. doi: 10.1038/s41598-023-51037-9 (PMC10764957; doi:10.1038/s41598-023-51037-9)
Supplement: Supplementary file 6 — Supplementary Table S1. [file 41598_2023_51037_MOESM6_ESM.xlsx]

## Sheet: Supplementary Table S1
Supplementary Table S1. Total differential expression genes (DEGs) at cuttof of p < 0.05 and log2 fold change ≥ 1.5 in muscle tissues
Sheet1. Total differential expression genes (DEGs) at cuttof of p < 0.05 and log2 fold change ≥ 1.5 in LD tissues
Sheet2. Total differential expression genes (DEGs) at cuttof of p < 0.05 and log2 fold change ≥ 1.5 in SB tissues
Sheet3. Total differential expression genes (DEGs) at cuttof of p < 0.05 and log2 fold change ≥ 1.5 in PM tissues

## Sheet: LD
Sheet1. Total differential expression genes (DEGs) at cuttof of p < 0.05 and log2 fold change ≥ 1.5 in LD tissues
ensembl-ID	baseMean	log2FoldChange	lfcSE	stat	pvalue	padj	external_gene_name
ENSBTAG00000051376	245.945	5.74637	0.893677	6.43003	1.27582e-10	2.38361e-06
ENSBTAG00000021941	3.35462	4.3928	1.83746	2.3907	0.0168164	0.844999	DPP6
ENSBTAG00000007946	3.08028	4.23831	1.35759	3.12193	0.00179669	0.663202	PIPOX
ENSBTAG00000019227	2.24167	4.23099	1.08983	3.88225	0.000103495	0.214845
ENSBTAG00000051364	2692.24	4.22553	1.39839	3.02171	0.00251352	0.67086
ENSBTAG00000003121	1.38843	3.99109	1.39465	2.86171	0.0042136	0.809754	FRMPD3
ENSBTAG00000046937	1.06128	3.59107	1.54449	2.32508	0.0200675	0.844999
ENSBTAG00000054198	0.857543	3.31575	1.54107	2.15158	0.0314302	0.868883	U6
ENSBTAG00000005584	1.56076	3.22586	1.30352	2.47474	0.0133335	0.844999
ENSBTAG00000038234	1.92477	3.08549	1.09082	2.82861	0.00467507	0.818591	BHMT2
ENSBTAG00000036858	23.2795	3.02527	1.27675	2.36951	0.0178115	0.844999	U3
ENSBTAG00000001331	1.29903	2.90651	1.39817	2.0788	0.0376362	0.884008	ERICH6
ENSBTAG00000027562	1.2121	2.79328	1.41209	1.97811	0.0479162	0.899127	C15H11orf94
ENSBTAG00000039935	1.90123	2.75526	1.23582	2.22951	0.0257803	0.846345	KCNC3
ENSBTAG00000002937	1.13419	2.71272	1.31581	2.06163	0.0392434	0.889015	ADGRE3
ENSBTAG00000021594	1.14489	2.69968	1.35101	1.99826	0.0456883	0.899127	TDRKH
ENSBTAG00000035182	2.00655	2.69458	1.24686	2.16109	0.0306885	0.868883	SERPINB13
ENSBTAG00000045436	1.51078	2.66199	1.22285	2.17687	0.0294906	0.86631	SNORA70
ENSBTAG00000013014	1.08756	2.65091	1.3202	2.00795	0.0446482	0.899127	GPR61
ENSBTAG00000054464	1.48424	2.6133	1.20582	2.16725	0.0302161	0.868883
ENSBTAG00000020957	3.43246	2.57861	1.08517	2.37622	0.0174909	0.844999	FZD5
ENSBTAG00000030764	1.36413	2.54764	1.26371	2.016	0.0438003	0.897579	5S_rRNA
ENSBTAG00000001326	1.37004	2.53575	1.27071	1.99554	0.0459842	0.899127	SLC44A5
ENSBTAG00000042787	1.33099	2.51376	1.27493	1.97169	0.0486451	0.899127
ENSBTAG00000054808	43.1565	2.37481	0.509203	4.66378	3.10461e-06	0.0290017	MT1A
ENSBTAG00000016359	2.46139	2.28618	0.991153	2.30658	0.021078	0.844999	SLCO4C1
ENSBTAG00000001735	1.56893	2.28153	1.12387	2.03006	0.0423502	0.889308	ADAM11
ENSBTAG00000016820	1.9683	2.26184	1.14828	1.96976	0.0488656	0.899127	BDA20
ENSBTAG00000008353	727.299	2.22081	0.688763	3.22434	0.00126263	0.663202	CDKN1A
ENSBTAG00000013810	2.57389	2.19429	0.964072	2.27606	0.0228423	0.844999	GABBR2
ENSBTAG00000012896	70.3108	2.18082	0.713515	3.05644	0.0022398	0.663202	METTL7B
ENSBTAG00000013077	2.24937	2.13695	1.05417	2.02714	0.042648	0.889308
ENSBTAG00000001639	2.15487	2.1133	0.890505	2.37315	0.0176371	0.844999	TRPM1
ENSBTAG00000021993	3.86616	2.08678	1.0499	1.98759	0.046857	0.899127	SPDEF
ENSBTAG00000030193	3.12952	2.06878	0.863502	2.3958	0.0165841	0.844999	GPR35
ENSBTAG00000044698	1.69777	2.05943	1.04674	1.96748	0.0491284	0.899127	U5
ENSBTAG00000049109	2.98895	2.04117	0.908814	2.24597	0.0247062	0.844999
ENSBTAG00000015061	5.22465	2.03635	0.986165	2.06492	0.0389308	0.889015
ENSBTAG00000047926	3.13067	2.03138	0.798879	2.54279	0.0109973	0.844999	OVCA2
ENSBTAG00000054516	3.03752	1.91112	0.845121	2.26135	0.0237373	0.844999
ENSBTAG00000043583	5.60303	1.90344	0.838114	2.2711	0.0231407	0.844999
ENSBTAG00000049137	2.51269	1.88582	0.933204	2.0208	0.0433001	0.89291
ENSBTAG00000055212	2.98211	1.84906	0.921691	2.00616	0.0448387	0.899127	HTATSF1
ENSBTAG00000010236	3.56815	1.82567	0.851543	2.14395	0.0320368	0.868883	CIDEB
ENSBTAG00000010952	10.9192	1.82146	0.535862	3.39912	0.000676025	0.526257
ENSBTAG00000005716	24.3992	1.7951	0.586971	3.05824	0.0022264	0.663202	CRABP2
ENSBTAG00000033994	33.3581	1.7841	0.721891	2.47143	0.0134574	0.844999	U2
ENSBTAG00000019519	5.03724	1.76661	0.645681	2.73605	0.00621823	0.840909	PWWP2B
ENSBTAG00000024490	17.9609	1.76512	0.683926	2.58086	0.00985558	0.844999
ENSBTAG00000020150	2.75037	1.74271	0.877253	1.98656	0.0469714	0.899127	KLHDC9
ENSBTAG00000050355	2.54268	1.72943	0.817072	2.11661	0.0342928	0.868883
ENSBTAG00000053011	3.04253	1.7217	0.873171	1.97178	0.0486343	0.899127
ENSBTAG00000016734	5.91524	1.69199	0.832908	2.03142	0.0422122	0.889308	TAS1R1
ENSBTAG00000049558	9.32846	1.6617	0.539191	3.08183	0.00205731	0.663202	CYP17A1
ENSBTAG00000026758	4.3547	1.63654	0.767396	2.13259	0.0329581	0.868883
ENSBTAG00000024991	4.44913	1.63597	0.720994	2.26905	0.023265	0.844999	MKRN2OS
ENSBTAG00000023659	337.227	1.6276	0.355502	4.57831	4.68747e-06	0.029192	MT2A
ENSBTAG00000052414	15.9433	1.58689	0.716802	2.21384	0.0268396	0.85425	HAP1
ENSBTAG00000001981	7.11978	1.58318	0.590376	2.68164	0.00732612	0.844999	SLC6A17
ENSBTAG00000050737	5.1157	1.57951	0.788629	2.00285	0.0451929	0.899127
ENSBTAG00000049466	5.80056	1.5535	0.677665	2.29243	0.0218807	0.844999
ENSBTAG00000003638	6.49698	1.52745	0.732979	2.0839	0.0371693	0.884008	ZNF215
ENSBTAG00000049217	5.91266	1.5268	0.544846	2.80226	0.00507463	0.818591
ENSBTAG00000046701	9.88707	1.52371	0.555097	2.74494	0.00605225	0.837645	FRAT2
ENSBTAG00000032812	3.07109	1.51702	0.758457	2.00014	0.0454852	0.899127
ENSBTAG00000013147	5.543	1.5122	0.607444	2.48945	0.012794	0.844999	NEFH
ENSBTAG00000003508	5.13106	-1.50163	0.596184	-2.51874	0.0117775	0.844999	CFAP69
ENSBTAG00000053739	8.47053	-1.51275	0.584388	-2.5886	0.00963667	0.844999
ENSBTAG00000043162	86.609	-1.53709	0.681099	-2.25678	0.0240217	0.844999	SNORA74
ENSBTAG00000013638	3.09465	-1.54569	0.772324	-2.00135	0.0453549	0.899127	IQCH
ENSBTAG00000053259	8.44709	-1.54628	0.558421	-2.76902	0.00562259	0.837645
ENSBTAG00000043179	10.7338	-1.55881	0.759953	-2.05119	0.0402481	0.889308
ENSBTAG00000025522	3.65508	-1.56672	0.707158	-2.21552	0.0267244	0.854187	UNC13C
ENSBTAG00000048424	5.89503	-1.57898	0.659021	-2.39595	0.0165774	0.844999
ENSBTAG00000034681	2.96067	-1.58364	0.767636	-2.06301	0.0391117	0.889015	CA10
ENSBTAG00000015784	2.92637	-1.58393	0.774921	-2.04399	0.0409546	0.889308	HAPLN2
ENSBTAG00000050772	10.1429	-1.58796	0.524287	-3.0288	0.0024553	0.67015
ENSBTAG00000020762	4.451	-1.5984	0.623497	-2.5636	0.0103593	0.844999	HUNK
ENSBTAG00000013260	5.95162	-1.6127	0.53288	-3.02638	0.00247499	0.67015	SPIN2
ENSBTAG00000053353	2.71023	-1.62449	0.825195	-1.96861	0.0489976	0.899127
ENSBTAG00000054606	15.7825	-1.62676	0.654689	-2.48478	0.0129631	0.844999
ENSBTAG00000005308	16.8486	-1.6416	0.668492	-2.45567	0.0140621	0.844999	ANGPTL5
ENSBTAG00000014340	108.312	-1.64309	0.61509	-2.67129	0.00755599	0.844999	KERA
ENSBTAG00000029811	5.48583	-1.66493	0.578721	-2.87692	0.00401578	0.809754	MIR378A
ENSBTAG00000022783	3.07505	-1.66639	0.819851	-2.03255	0.0420983	0.889308	CDH8
ENSBTAG00000021190	10.7663	-1.66778	0.644399	-2.58812	0.00965003	0.844999	CDH2
ENSBTAG00000054293	7.03626	-1.67825	0.626283	-2.67971	0.0073687	0.844999
ENSBTAG00000022514	15.8855	-1.67917	0.45787	-3.66736	0.000245072	0.254371	CD5L
ENSBTAG00000012413	4.51367	-1.67969	0.639741	-2.62558	0.0086502	0.844999	FGF12
ENSBTAG00000042916	6.0358	-1.68152	0.730408	-2.30217	0.0213257	0.844999	SNORD15
ENSBTAG00000043417	7.90477	-1.71078	0.738224	-2.31743	0.0204805	0.844999
ENSBTAG00000013160	6.49264	-1.71963	0.717843	-2.39555	0.0165954	0.844999	GFRA4
ENSBTAG00000006722	2.77599	-1.72042	0.84738	-2.03029	0.0423275	0.889308	FGF16
ENSBTAG00000005603	5.10796	-1.72422	0.750243	-2.29821	0.0215497	0.844999	CXCL11
ENSBTAG00000042683	4.53294	-1.73825	0.794029	-2.18915	0.0285862	0.861413	U6
ENSBTAG00000051291	5.59729	-1.74278	0.77458	-2.24997	0.024451	0.844999	U1
ENSBTAG00000021217	25.3913	-1.74425	0.790718	-2.20591	0.0273902	0.858544	COL11A1
ENSBTAG00000050142	3.51889	-1.75804	0.877436	-2.00361	0.0451119	0.899127
ENSBTAG00000007008	2.90972	-1.75908	0.794325	-2.21456	0.0267903	0.854187	MOK
ENSBTAG00000030646	2.55412	-1.76404	0.77701	-2.2703	0.0231897	0.844999	KCTD17
ENSBTAG00000008441	7.94971	-1.76699	0.481723	-3.66807	0.000244388	0.254371	SOCS3
ENSBTAG00000017031	2.52948	-1.76703	0.893208	-1.9783	0.0478948	0.899127
ENSBTAG00000044837	88.3541	-1.7717	0.469789	-3.77127	0.000162416	0.252868
ENSBTAG00000049660	8.41933	-1.77503	0.818132	-2.16961	0.0300363	0.868883	U1
ENSBTAG00000016202	3.87492	-1.77678	0.739301	-2.40332	0.0162469	0.844999	TREH
ENSBTAG00000018657	10.1531	-1.78467	0.773814	-2.30633	0.0210923	0.844999	ATP13A5
ENSBTAG00000009258	5.25247	-1.7866	0.663185	-2.69397	0.00706061	0.844999	NEK11
ENSBTAG00000002408	3.2917	-1.78785	0.819522	-2.18158	0.0291404	0.864963	FHAD1
ENSBTAG00000044175	3.61158	-1.80697	0.798843	-2.26198	0.0236985	0.844999	CENPK
ENSBTAG00000042652	2.69433	-1.80821	0.878357	-2.05863	0.0395299	0.889015	SNORA71
ENSBTAG00000053611	3.50627	-1.8177	0.828994	-2.19266	0.028332	0.861413
ENSBTAG00000054500	2.68646	-1.82259	0.9298	-1.9602	0.0499726	0.899627	U6
ENSBTAG00000015957	2.69364	-1.82881	0.823966	-2.21952	0.0264512	0.854187	IL4
ENSBTAG00000053913	5.441	-1.82935	0.652175	-2.805	0.00503169	0.818591
ENSBTAG00000042654	2.71831	-1.847	0.908362	-2.03333	0.042019	0.889308
ENSBTAG00000054631	3.59998	-1.84895	0.906448	-2.03977	0.0413728	0.889308	UCMA
ENSBTAG00000042458	6571.97	-1.88363	0.724302	-2.60061	0.00930586	0.844999	RNase_MRP
ENSBTAG00000052344	2.58013	-1.9284	0.952608	-2.02434	0.042935	0.889308	U6
ENSBTAG00000043354	9.61585	-1.93101	0.724549	-2.66512	0.00769598	0.844999	SNORD113-9
ENSBTAG00000052510	7.11224	-1.93578	0.623542	-3.10449	0.00190605	0.663202	CCL26
ENSBTAG00000042735	3.27893	-1.98574	0.78777	-2.52071	0.011712	0.844999
ENSBTAG00000001517	3.32294	-1.9863	0.907073	-2.18979	0.0285395	0.861413	KRT18
ENSBTAG00000053639	3.56955	-2.03923	0.896561	-2.2745	0.022936	0.844999
ENSBTAG00000042414	259.544	-2.07084	0.728002	-2.84455	0.0044474	0.809754
ENSBTAG00000042662	261.314	-2.07501	0.694532	-2.98764	0.00281137	0.682142	SNORD17
ENSBTAG00000042117	2.73451	-2.08664	0.984497	-2.1195	0.0340486	0.868883	SNORD19
ENSBTAG00000049696	1.89136	-2.0984	1.0052	-2.08754	0.0368392	0.884008
ENSBTAG00000042256	35.0732	-2.10397	0.498804	-4.21804	2.46435e-05	0.115103	SNORA74
ENSBTAG00000048757	5.0764	-2.10784	0.741347	-2.84326	0.00446541	0.809754	U1
ENSBTAG00000014075	3.20564	-2.11933	0.804992	-2.63274	0.00846997	0.844999	ITIH2
ENSBTAG00000015749	4.91038	-2.13047	0.832476	-2.5592	0.0104915	0.844999	STEAP1
ENSBTAG00000049121	2.35423	-2.13191	0.92401	-2.30724	0.0210416	0.844999
ENSBTAG00000044055	3.18879	-2.15215	0.846318	-2.54295	0.010992	0.844999	THSD7B
ENSBTAG00000037199	4.52224	-2.17812	0.836772	-2.603	0.00924107	0.844999	5S_rRNA
ENSBTAG00000051119	2.12488	-2.2393	1.02233	-2.19038	0.0284968	0.861413
ENSBTAG00000028809	2.05655	-2.24559	1.0491	-2.14049	0.0323148	0.868883	U1
ENSBTAG00000016276	2.15551	-2.25539	1.0181	-2.21529	0.0267404	0.854187	HAL
ENSBTAG00000023309	3.29647	-2.26248	0.892985	-2.53362	0.0112893	0.844999
ENSBTAG00000015415	10.7858	-2.28535	1.09559	-2.08596	0.0369823	0.884008	UNC80
ENSBTAG00000010116	3.03983	-2.29698	1.169	-1.96491	0.0494249	0.899127	AK9
ENSBTAG00000051053	127.838	-2.30699	0.754703	-3.05683	0.00223694	0.663202	SNORA73
ENSBTAG00000034189	2.16952	-2.31415	1.05017	-2.20359	0.0275533	0.858544	ADH1C
ENSBTAG00000048888	3.02003	-2.33656	1.09982	-2.1245	0.0336285	0.868883	SMIM41
ENSBTAG00000050020	2.2715	-2.35082	0.949014	-2.47712	0.0132449	0.844999
ENSBTAG00000038423	2.39427	-2.35878	1.14374	-2.06233	0.0391759	0.889015
ENSBTAG00000005895	2.27262	-2.37963	0.981504	-2.42447	0.0153307	0.844999
ENSBTAG00000010239	1.37677	-2.38695	1.14342	-2.08754	0.036839	0.884008	GARIN2
ENSBTAG00000000273	1.43382	-2.42242	1.23351	-1.96384	0.0495483	0.899127	IL5RA
ENSBTAG00000042417	71.1374	-2.4722	0.622721	-3.97	7.18725e-05	0.167849	SNORA53
ENSBTAG00000054484	1.93184	-2.49265	1.20038	-2.07655	0.0378431	0.884008
ENSBTAG00000050344	244.226	-2.506	0.78579	-3.18914	0.00142696	0.663202	SNORA73
ENSBTAG00000044443	2.00189	-2.5068	1.11285	-2.2526	0.0242846	0.844999	SCARNA16
ENSBTAG00000054912	1.52507	-2.53749	1.25194	-2.02685	0.0426774	0.889308
ENSBTAG00000043100	1.90587	-2.53934	1.1464	-2.21505	0.0267564	0.854187	U5
ENSBTAG00000046012	1.54938	-2.58829	1.21548	-2.12944	0.0332175	0.868883	SOWAHD
ENSBTAG00000042127	1.1717	-2.59072	1.29935	-1.99386	0.0461676	0.899127
ENSBTAG00000006282	3.80734	-2.62217	0.848391	-3.09076	0.00199646	0.663202	POU2AF1
ENSBTAG00000042478	3.69615	-2.65034	0.85565	-3.09746	0.00195187	0.663202
ENSBTAG00000010184	1.67693	-2.6996	1.17345	-2.30057	0.0214159	0.844999	G6PC1
ENSBTAG00000019017	7.34879	-2.70561	0.946716	-2.85789	0.00426465	0.809754
ENSBTAG00000047302	1.27886	-2.75058	1.29612	-2.12217	0.0338235	0.868883
ENSBTAG00000048412	3.85844	-2.76385	1.07329	-2.57512	0.0100205	0.844999	U3
ENSBTAG00000049511	1.29298	-2.79157	1.27317	-2.19262	0.0283347	0.861413
ENSBTAG00000055165	133.751	-2.86507	0.860678	-3.32885	0.000872065	0.626646	SNORA73
ENSBTAG00000031655	0.996254	-2.88087	1.44674	-1.99128	0.0464503	0.899127
ENSBTAG00000021764	4.93941	-2.8921	0.975416	-2.96499	0.00302695	0.708663	GLRB
ENSBTAG00000015395	1.41293	-2.90409	1.26895	-2.28857	0.0221043	0.844999
ENSBTAG00000005252	1.45011	-2.95777	1.18588	-2.49415	0.0126259	0.844999	NUDT11
ENSBTAG00000048318	1.49613	-2.98961	1.45603	-2.05327	0.0400465	0.889308
ENSBTAG00000028359	1502.9	-2.99781	0.909445	-3.2963	0.000979667	0.648301	U3
ENSBTAG00000009674	1.09029	-3.02133	1.38666	-2.17886	0.0293424	0.864963	C3H1orf185
ENSBTAG00000049532	2.04945	-3.0382	1.09427	-2.77646	0.00549542	0.829088
ENSBTAG00000053756	1.12037	-3.06669	1.41638	-2.16517	0.0303748	0.868883
ENSBTAG00000047538	1.15028	-3.09484	1.48778	-2.08017	0.03751	0.884008
ENSBTAG00000051609	4.11123	-3.09753	1.13439	-2.73058	0.00632235	0.840909	PLPPR3
ENSBTAG00000009748	0.894631	-3.22511	1.51254	-2.13225	0.032986	0.868883	MFRP
ENSBTAG00000006239	1.78051	-3.25469	1.34785	-2.41472	0.0157473	0.844999
ENSBTAG00000001423	1.76768	-3.2855	1.32938	-2.47146	0.0134564	0.844999
ENSBTAG00000024044	1.37642	-3.36673	1.33213	-2.52733	0.0114934	0.844999	CDKL4
ENSBTAG00000009649	0.99895	-3.40629	1.61577	-2.10815	0.0350181	0.871714	DRC1
ENSBTAG00000001308	2.79346	-3.51817	1.1189	-3.14432	0.00166474	0.663202
ENSBTAG00000050129	1.58548	-3.57025	1.47333	-2.42326	0.0153821	0.844999
ENSBTAG00000014384	1.18961	-3.64844	1.59871	-2.28212	0.0224821	0.844999	ZDHHC22
ENSBTAG00000040367	67.6706	-4.60329	1.14627	-4.01588	5.92231e-05	0.158067

## Sheet: SB
Sheet2. Total differential expression genes (DEGs) at cuttof of p < 0.05 and log2 fold change ≥ 1.5 in SB tissues
ensembl-ID	baseMean	log2FoldChange	lfcSE	stat	pvalue	padj	external_gene_name
ENSBTAG00000045580	4.13564	5.14271	2.61979	1.96302	0.0496436	NA
ENSBTAG00000051376	264.809	4.9884	0.822211	6.06706	1.30274e-09	2.0057e-05
ENSBTAG00000015061	6.49553	4.97135	1.2069	4.11911	3.80337e-05	0.065063
ENSBTAG00000036858	40.7677	4.19633	1.66802	2.51576	0.0118776	0.590714
ENSBTAG00000032764	5.09676	4.15569	1.02692	4.04674	5.19351e-05	0.0799593
ENSBTAG00000001100	4.84461	4.14479	1.92958	2.14802	0.0317119	0.705127	IL22RA1
ENSBTAG00000018432	1.51461	4.12678	1.48232	2.784	0.00536936	NA	SLC6A15
ENSBTAG00000019448	9.17467	3.8949	1.69413	2.29906	0.0215013	0.667407	CLDN7
ENSBTAG00000031468	3.87128	3.81097	1.94209	1.9623	0.0497274	NA
ENSBTAG00000047181	1.14848	3.72681	1.76881	2.10696	0.0351211	NA
ENSBTAG00000017150	5.28371	3.59578	1.13812	3.1594	0.00158094	0.386763	EHF
ENSBTAG00000007946	2.52025	3.51593	1.39552	2.51944	0.0117543	NA	PIPOX
ENSBTAG00000014443	2.53556	3.47558	1.43716	2.41837	0.01559	NA	ODF4
ENSBTAG00000001545	4.86979	3.46552	1.71311	2.02294	0.0430792	0.737918	SLC34A2
ENSBTAG00000054995	1.32572	3.4454	1.40128	2.45875	0.013942	NA
ENSBTAG00000013698	1.69543	3.34228	1.30663	2.55795	0.0105291	NA	ODAD4
ENSBTAG00000012104	1.20321	3.32738	1.61722	2.05748	0.0396403	NA	FOXA3
ENSBTAG00000000910	1.6857	3.32009	1.30044	2.55305	0.0106783	NA	SLC6A7
ENSBTAG00000006605	1.23783	3.29741	1.64243	2.00764	0.0446815	NA	OR10P25
ENSBTAG00000051218	1.18117	3.25539	1.62616	2.00189	0.0452969	NA
ENSBTAG00000045377	1.16354	3.23592	1.61472	2.00402	0.045068	NA	SNORA70
ENSBTAG00000050963	1.56742	3.2054	1.26317	2.53757	0.0111624	NA
ENSBTAG00000039035	95.8654	3.16996	0.678229	4.67388	2.95558e-06	0.015168	HSPA6
ENSBTAG00000001088	1.47242	3.14844	1.34992	2.33232	0.0196841	NA	SLC17A8
ENSBTAG00000025035	1.86466	3.04809	1.4597	2.08816	0.0367831	NA	PRLR
ENSBTAG00000011377	1.34244	3.01436	1.4599	2.06477	0.0389443	NA	KCNMB2
ENSBTAG00000004560	2.99546	2.96117	1.43496	2.06359	0.0390569	NA	CLEC4F
ENSBTAG00000030921	3.65285	2.95974	1.39531	2.1212	0.0339053	NA	FAM3B
ENSBTAG00000021833	0.967666	2.95447	1.47796	1.99902	0.0456064	NA	GJA8
ENSBTAG00000004602	50.4516	2.89968	0.783947	3.69882	0.000216605	0.144993	PITX1
ENSBTAG00000033994	66.8607	2.80908	1.07485	2.61347	0.00896271	0.551296	U2
ENSBTAG00000006515	2.56231	2.80802	1.01322	2.77138	0.00558187	NA	ESPN
ENSBTAG00000053867	1.57783	2.78813	1.39882	1.9932	0.0462397	NA
ENSBTAG00000051122	2.10779	2.76354	1.17434	2.35326	0.0186094	NA
ENSBTAG00000012266	2.03171	2.74348	1.04152	2.63411	0.00843591	NA
ENSBTAG00000051550	1.14193	2.71765	1.36494	1.99104	0.0464762	NA	TLX2
ENSBTAG00000014335	1.9265	2.67621	1.30731	2.04711	0.0406477	NA
ENSBTAG00000027563	1.50808	2.67353	1.28099	2.08709	0.0368801	NA	ALX4
ENSBTAG00000053602	1.13393	2.67266	1.29809	2.05891	0.0395027	NA
ENSBTAG00000001322	2.33497	2.64896	1.30742	2.0261	0.0427545	NA	SAXO1
ENSBTAG00000034680	2.21952	2.60841	1.05383	2.47516	0.0133177	NA	FAM131C
ENSBTAG00000043992	5.06094	2.60566	1.20476	2.16281	0.0305558	0.701099	RNF180
ENSBTAG00000014762	2.71439	2.56076	1.08624	2.35745	0.018401	NA	ISG20
ENSBTAG00000053509	1.89936	2.55756	1.11531	2.29313	0.0218408	NA
ENSBTAG00000054137	1.42567	2.53693	1.25789	2.01681	0.0437148	NA
ENSBTAG00000002850	2.14185	2.52454	1.13226	2.22964	0.0257711	NA	HEATR9
ENSBTAG00000004297	1.69134	2.51791	1.16958	2.15283	0.0313322	NA	ACOXL
ENSBTAG00000016359	6.14486	2.46059	0.769496	3.19767	0.00138542	0.386763	SLCO4C1
ENSBTAG00000045482	2.20342	2.43351	1.14843	2.119	0.0340904	NA	U6
ENSBTAG00000021941	2.82249	2.39915	1.19105	2.01431	0.0439765	NA	DPP6
ENSBTAG00000000336	5.92198	2.39887	0.860964	2.78626	0.00533194	0.491561
ENSBTAG00000053579	1.89162	2.35606	1.07649	2.18865	0.028622	NA
ENSBTAG00000045350	1.62448	2.30939	1.10318	2.09339	0.0363141	NA	5S_rRNA
ENSBTAG00000020242	1.8522	2.30381	1.12204	2.05324	0.0400489	NA
ENSBTAG00000010813	1.57653	2.30332	1.16023	1.98522	0.04712	NA
ENSBTAG00000010711	2.82593	2.29444	1.10466	2.07706	0.0377962	NA
ENSBTAG00000001359	2.67323	2.23781	0.874898	2.55779	0.010534	NA	B3GNT7
ENSBTAG00000053950	1.8662	2.20164	1.06292	2.0713	0.0383303	NA
ENSBTAG00000043583	5.08799	2.17029	0.825693	2.62845	0.00857756	0.550103
ENSBTAG00000012234	3.11265	2.15044	0.820456	2.62103	0.00876645	NA	RHBG
ENSBTAG00000008952	3.89115	2.14642	0.935043	2.29553	0.021703	NA	RAP1GAP
ENSBTAG00000004948	6.2489	2.13826	0.908073	2.35472	0.0185365	0.645117	LRATD1
ENSBTAG00000005877	2.21922	2.13372	0.918143	2.32395	0.0201283	NA	FAM83A
ENSBTAG00000005184	5.13001	2.11769	0.70639	2.99791	0.0027184	0.418662	TP53TG5
ENSBTAG00000050737	2.81114	2.07243	0.973872	2.12803	0.0333343	NA
ENSBTAG00000008597	5.14897	2.06345	0.670828	3.07598	0.00209815	0.405416	SLC45A4
ENSBTAG00000004270	5.28856	2.06238	0.735906	2.8025	0.00507086	0.47931	FCER2
ENSBTAG00000043969	6.56122	2.05701	0.665826	3.08941	0.00200555	0.405416	CALN1
ENSBTAG00000032908	4.71751	2.04645	0.928414	2.20424	0.0275072	0.68974	TMEM253
ENSBTAG00000048431	2.54233	2.04305	0.926512	2.2051	0.027447	NA
ENSBTAG00000039935	1.78205	2.03806	1.02531	1.98776	0.0468378	NA	KCNC3
ENSBTAG00000054967	2.46167	2.03696	0.899564	2.26438	0.0235506	NA
ENSBTAG00000050760	3.83878	2.02887	0.740533	2.73975	0.00614861	NA
ENSBTAG00000049471	2.67634	2.02647	0.898292	2.25591	0.0240761	NA	CT47B1
ENSBTAG00000054345	2.40932	2.01635	0.936189	2.15379	0.031257	NA
ENSBTAG00000055195	3.10379	1.9818	0.888053	2.23163	0.0256395	NA
ENSBTAG00000050510	5.02287	1.96892	0.838183	2.34903	0.0188226	0.645117
ENSBTAG00000008307	5.18376	1.94655	0.939101	2.07278	0.0381925	0.729186	PLCH1
ENSBTAG00000016573	17.7063	1.93612	0.631969	3.06363	0.00218672	0.410571	LHCGR
ENSBTAG00000042180	4.41481	1.92749	0.791671	2.43471	0.0149037	0.630378
ENSBTAG00000049558	12.2853	1.92191	0.604361	3.18007	0.00147238	0.386763	CYP17A1
ENSBTAG00000014177	9.9871	1.91466	0.844128	2.26821	0.0233163	0.683725	C6
ENSBTAG00000053807	323.795	1.89489	0.908067	2.08673	0.0369121	0.725455	OAS1X
ENSBTAG00000008182	91.4528	1.89438	0.757367	2.50127	0.0123747	0.590714	FOSB
ENSBTAG00000002737	2.8949	1.8869	0.85313	2.21174	0.0269848	NA	WFIKKN1
ENSBTAG00000020264	2.21345	1.88214	0.947835	1.98572	0.0470645	NA	CCDC181
ENSBTAG00000029865	2.72771	1.80603	0.861663	2.09599	0.0360834	NA	MIR151A
ENSBTAG00000001125	3.88427	1.77629	0.847509	2.09589	0.0360915	NA	ADAMDEC1
ENSBTAG00000052158	2.40708	1.7705	0.892912	1.98284	0.0473854	NA	U1
ENSBTAG00000011381	6.46729	1.76961	0.591715	2.99064	0.00278392	0.420208	SLC30A3
ENSBTAG00000025760	9.8757	1.7575	0.655875	2.67962	0.00737061	0.528575
ENSBTAG00000053135	13.687	1.7459	0.681117	2.56329	0.0103685	0.57838	TMEM236
ENSBTAG00000001186	3.01816	1.73252	0.875219	1.97953	0.0477561	NA	SH2D4A
ENSBTAG00000050127	3.95247	1.70653	0.750215	2.27473	0.0229224	NA
ENSBTAG00000016741	2.83726	1.70403	0.807918	2.10916	0.0349309	NA	TOX2
ENSBTAG00000032150	5.25954	1.68339	0.855374	1.96801	0.0490663	0.748025
ENSBTAG00000011315	4.90057	1.68233	0.619504	2.71561	0.00661535	0.512596	GJA10
ENSBTAG00000006121	8.72973	1.68037	0.737806	2.27753	0.0227548	0.677626	SBK2
ENSBTAG00000024663	6.31664	1.67181	0.851608	1.96313	0.0496315	0.748025	LAD1
ENSBTAG00000037531	3.41146	1.64639	0.70534	2.33418	0.0195865	NA
ENSBTAG00000004838	9.29803	1.6394	0.614299	2.66873	0.00761388	0.528575	IRX5
ENSBTAG00000019293	6.47928	1.63825	0.833817	1.96476	0.0494417	0.748025	EGR3
ENSBTAG00000000181	7.79921	1.61786	0.720255	2.24623	0.0246893	0.6884	SUSD3
ENSBTAG00000019460	9.59999	1.55453	0.693468	2.24168	0.0249823	0.6884	MOXD1
ENSBTAG00000052418	6.989	1.54687	0.653838	2.36583	0.0179898	0.640951
ENSBTAG00000020957	6.14032	1.54659	0.565426	2.73526	0.00623302	0.498637	FZD5
ENSBTAG00000049669	3.53517	1.52491	0.728457	2.09335	0.0363182	NA
ENSBTAG00000051589	4.12898	-1.54388	0.738855	-2.08956	0.0366576	NA
ENSBTAG00000047115	3.4603	-1.54477	0.70818	-2.18132	0.0291595	NA	5S_rRNA
ENSBTAG00000021310	6.96528	-1.54651	0.613602	-2.52038	0.011723	0.590714	COL4A4
ENSBTAG00000014530	5.93367	-1.56643	0.688652	-2.27463	0.0229281	0.679059	NTNG1
ENSBTAG00000026637	64.034	-1.64862	0.371468	-4.43812	9.07475e-06	0.0232858
ENSBTAG00000052454	4.93494	-1.66748	0.667281	-2.49892	0.0124573	0.59195	U6
ENSBTAG00000006064	6.59306	-1.67151	0.606276	-2.75701	0.00583327	0.493508	BRME1
ENSBTAG00000055212	5.01184	-1.69426	0.862722	-1.96386	0.0495467	0.748025	HTATSF1
ENSBTAG00000017333	13.7396	-1.70243	0.661977	-2.57174	0.0101189	0.574872	PRX
ENSBTAG00000055124	7.01325	-1.70561	0.585594	-2.91262	0.00358416	0.471639	URAH
ENSBTAG00000004905	6.28962	-1.7149	0.868943	-1.97355	0.0484327	0.748025	KRT19
ENSBTAG00000029811	5.72498	-1.7579	0.696666	-2.5233	0.0116258	0.590714	MIR378A
ENSBTAG00000046419	6.06067	-1.7859	0.792446	-2.25365	0.0242179	0.6884	TPC3
ENSBTAG00000006231	4.563	-1.81366	0.698644	-2.59597	0.0094323	0.556397	ACSBG1
ENSBTAG00000048412	4.71615	-1.82793	0.857675	-2.13127	0.0330673	0.713031	U3
ENSBTAG00000045422	6.55145	-1.8452	0.73573	-2.50799	0.0121421	0.590714
ENSBTAG00000006800	5.64569	-1.84575	0.846744	-2.17982	0.0292704	0.697999	FGF6
ENSBTAG00000043048	2.35691	-1.86117	0.873057	-2.13179	0.0330242	NA	SNORD59A
ENSBTAG00000055302	2.07962	-1.88257	0.952162	-1.97716	0.048024	NA
ENSBTAG00000053097	5.4622	-1.89288	0.79274	-2.38777	0.0169511	0.640951
ENSBTAG00000014187	2.90725	-1.93027	0.870802	-2.21665	0.0266469	NA	PPM1N
ENSBTAG00000031217	1099.08	-1.93143	0.747095	-2.58526	0.00973056	0.5662	MYL6B
ENSBTAG00000029884	2.81004	-1.93437	0.824652	-2.34568	0.0189925	NA	MIR29A
ENSBTAG00000014082	3.36549	-1.99513	0.774255	-2.57684	0.00997091	NA	CHST9
ENSBTAG00000028359	1586.13	-2.00904	0.926111	-2.16933	0.030058	0.697999	U3
ENSBTAG00000042806	1.88719	-2.06363	1.04875	-1.96771	0.0491016	NA	SNORD111B
ENSBTAG00000049532	2.06134	-2.10803	1.00681	-2.09377	0.0362801	NA
ENSBTAG00000049216	5.40536	-2.10812	0.701879	-3.00354	0.00266861	0.418662
ENSBTAG00000011336	102.018	-2.15908	0.657494	-3.2838	0.00102418	0.359591	OTOGL
ENSBTAG00000019946	2.5117	-2.25861	0.868655	-2.60012	0.00931902	NA	USP44
ENSBTAG00000001862	3.50631	-2.34152	0.901711	-2.59675	0.00941103	NA	PPP2R2B
ENSBTAG00000044864	1.39851	-2.35542	1.1638	-2.02391	0.0429797	NA
ENSBTAG00000020099	4.41602	-2.37627	0.927933	-2.56082	0.0104427	0.580031	STMN2
ENSBTAG00000046283	1.84642	-2.39042	1.20427	-1.98495	0.0471501	NA
ENSBTAG00000052830	4.14189	-2.39068	0.742769	-3.2186	0.00128818	NA	CDH19
ENSBTAG00000054355	1.77794	-2.42359	1.21203	-1.9996	0.045543	NA
ENSBTAG00000010007	1.85312	-2.42562	1.06912	-2.26881	0.0232802	NA	MAPK13
ENSBTAG00000039973	1.97736	-2.46492	1.17616	-2.09574	0.0361052	NA	CYP26C1
ENSBTAG00000013665	14.3168	-2.46624	0.757007	-3.25788	0.00112247	0.364664	KCNG2
ENSBTAG00000004741	1.09202	-2.51113	1.23433	-2.03441	0.04191	NA	IL12B
ENSBTAG00000046476	1.52893	-2.52085	1.28048	-1.96867	0.048991	NA	IGSF1
ENSBTAG00000029159	1.14575	-2.58372	1.30432	-1.98089	0.0476038	NA	5S_rRNA
ENSBTAG00000019017	10.1492	-2.58584	1.31927	-1.96005	0.0499898	0.748025
ENSBTAG00000053646	2.02809	-2.60342	1.16187	-2.24072	0.0250442	NA
ENSBTAG00000045243	2.18071	-2.60418	1.04569	-2.49039	0.0127603	NA	SCARNA18
ENSBTAG00000043870	1.62597	-2.62419	1.17596	-2.23154	0.0256455	NA	U6
ENSBTAG00000016348	1.64851	-2.65987	1.17401	-2.26562	0.0234746	NA	XKR7
ENSBTAG00000051369	1.66994	-2.70602	1.22203	-2.21435	0.0268045	NA
ENSBTAG00000029283	1.31143	-2.74	1.3522	-2.02633	0.0427315	NA	5S_rRNA
ENSBTAG00000051640	0.975944	-2.82824	1.37458	-2.05752	0.0396359	NA
ENSBTAG00000006549	1.82761	-2.85091	1.23209	-2.31389	0.020674	NA	CALHM6
ENSBTAG00000054684	8.72039	-2.87985	1.02841	-2.80029	0.00510566	0.47931
ENSBTAG00000012604	3.2252	-2.93272	1.23312	-2.37828	0.0173936	NA	NCMAP
ENSBTAG00000010116	3.78911	-2.94224	1.07781	-2.72982	0.00633686	NA	AK9
ENSBTAG00000053780	1.53445	-3.00946	1.17497	-2.56131	0.0104278	NA
ENSBTAG00000037983	1.13817	-3.0942	1.29402	-2.39116	0.0167953	NA	CEACAM16
ENSBTAG00000050956	2.24094	-3.13857	1.46306	-2.14521	0.0319364	NA	U2
ENSBTAG00000027013	1.20403	-3.15067	1.30712	-2.41039	0.0159354	NA	INSM2
ENSBTAG00000001308	3.02268	-3.17672	1.09692	-2.89602	0.00377926	NA
ENSBTAG00000003289	1.38249	-3.36247	1.52041	-2.21156	0.0269972	NA
ENSBTAG00000047073	1.36072	-3.38076	1.52084	-2.22295	0.0262189	NA
ENSBTAG00000006635	1.52241	-3.49937	1.48963	-2.34915	0.0188165	NA	DBX2
ENSBTAG00000029791	1.1535	-3.59718	1.77462	-2.02701	0.0426612	NA	MIR382
ENSBTAG00000014977	1.14645	-3.60324	1.77855	-2.02594	0.0427706	NA	ALX1
ENSBTAG00000040367	77.927	-4.18363	1.14894	-3.64128	0.000271288	0.16707

## Sheet: PM
Sheet3. Total differential expression genes (DEGs) at cuttof of p < 0.05 and log2 fold change ≥ 1.5 in PM tissues
ensembl-ID	baseMean	log2FoldChange	lfcSE	stat	pvalue	padj	external_gene_name
ENSBTAG00000051376	345.751	5.33808	0.852555	6.26127	3.81843e-10	7.3226e-06
ENSBTAG00000052929	1.31058	3.99573	1.42425	2.80551	0.0050237	0.571346	U6
ENSBTAG00000027396	1.74342	3.97261	1.55809	2.54967	0.0107826	0.670779
ENSBTAG00000010938	1.24328	3.9167	1.96836	1.98983	0.0466094	0.799427	SRARP
ENSBTAG00000052559	1.03058	3.64066	1.38979	2.61957	0.00880397	0.665215
ENSBTAG00000053603	2.37412	3.49449	1.06445	3.2829	0.00102744	0.363788
ENSBTAG00000051364	1574.32	3.45597	1.29877	2.66095	0.00779199	0.638577
ENSBTAG00000018189	2.91587	3.4325	1.33937	2.56277	0.0103841	0.665215	CSTB
ENSBTAG00000023730	2.91763	3.40287	1.59103	2.13879	0.0324527	0.7677	TUBB3
ENSBTAG00000012052	1.20407	3.40037	1.59476	2.13222	0.0329891	0.768017	PADI4
ENSBTAG00000000749	1.61535	3.35087	1.6938	1.97831	0.0478933	0.809043	LMNTD1
ENSBTAG00000046466	2.15906	3.34924	1.08779	3.07894	0.00207738	0.433029
ENSBTAG00000048345	0.748133	3.19125	1.5995	1.99516	0.0460259	0.796606
ENSBTAG00000040126	3.08429	3.17563	1.2609	2.51853	0.0117845	0.680871	DSG4
ENSBTAG00000014762	5.74701	3.09884	1.19064	2.60266	0.00925031	0.665215	ISG20
ENSBTAG00000054176	1.33132	3.07955	1.45409	2.11786	0.0341869	0.768017	H4C12
ENSBTAG00000052301	23.1338	2.9656	1.41973	2.08885	0.0367216	0.769773
ENSBTAG00000002803	3.3015	2.94137	1.09996	2.67406	0.0074938	0.638577	SULT1C3
ENSBTAG00000002192	1.60947	2.89109	1.10554	2.61509	0.00892027	0.665215	VXN
ENSBTAG00000043649	3.28577	2.82714	1.33275	2.12128	0.0338979	0.768017
ENSBTAG00000005260	37.8112	2.80262	1.10191	2.54342	0.0109773	0.673226	SPP1
ENSBTAG00000054861	1.53813	2.77418	1.34703	2.05949	0.0394477	0.778051
ENSBTAG00000011890	1.51547	2.77163	1.1773	2.35423	0.0185611	0.729892	RSPH4A
ENSBTAG00000053320	2.9765	2.76524	0.957274	2.88866	0.00386882	0.52051
ENSBTAG00000036349	1.48582	2.71087	1.19737	2.26402	0.0235729	0.746461	CCDC160
ENSBTAG00000039935	2.74971	2.63884	1.01837	2.59124	0.00956304	0.665215	KCNC3
ENSBTAG00000054648	2.18165	2.63611	1.05932	2.4885	0.0128284	0.682951
ENSBTAG00000051277	4.19807	2.58584	0.899504	2.87474	0.00404356	0.527506
ENSBTAG00000045645	11.7019	2.57336	1.30613	1.97021	0.0488138	0.811883	ATP6V1FNB
ENSBTAG00000006194	6.06779	2.52506	0.902701	2.79723	0.00515424	0.571346	FOSL1
ENSBTAG00000024643	8.2959	2.51458	0.918062	2.73901	0.00616242	0.606034	VEPH1
ENSBTAG00000050590	4.22707	2.48702	1.23231	2.01818	0.0435725	0.794394
ENSBTAG00000012254	2.075	2.41668	1.13807	2.12349	0.0337129	0.768017
ENSBTAG00000014670	2.91429	2.39982	1.18086	2.03227	0.0421266	0.786623	BEX5
ENSBTAG00000008121	100.387	2.29261	0.859328	2.66791	0.00763244	0.638577	RSPO3
ENSBTAG00000014113	5.38694	2.21409	0.936081	2.36527	0.0180168	0.729892	CCL8
ENSBTAG00000033994	61.2766	2.18888	0.833607	2.6258	0.00864462	0.665215	U2
ENSBTAG00000009585	1.94707	2.15645	1.09422	1.97076	0.0487514	0.81155	CDH16
ENSBTAG00000053816	24.4212	2.15262	0.9087	2.3689	0.0178411	0.729892
ENSBTAG00000006861	9.3444	2.13661	0.897241	2.38131	0.0172512	0.728349	C11H2orf73
ENSBTAG00000001101	45.0209	2.09587	0.7807	2.6846	0.0072617	0.638577	IFNLR1
ENSBTAG00000011782	2.5975	2.00587	0.829834	2.41719	0.0156407	0.722497	CHGB
ENSBTAG00000001627	3.33178	1.96191	0.830574	2.36212	0.0181708	0.729892
ENSBTAG00000032764	5.07142	1.93259	0.684653	2.82273	0.00476171	0.557842
ENSBTAG00000054808	33.1043	1.91756	0.600174	3.19501	0.00139825	0.381257	MT1A
ENSBTAG00000007554	171.044	1.91467	0.873701	2.19145	0.0284195	0.751498	IFI6
ENSBTAG00000046512	5489.5	1.88127	0.716883	2.62423	0.00868445	0.665215	XIRP1
ENSBTAG00000017381	3.25933	1.8802	0.756109	2.48668	0.0128943	0.682951	CLDN19
ENSBTAG00000007741	1.99973	1.86504	0.926269	2.0135	0.0440619	0.794394	CRLF1
ENSBTAG00000045754	5.2099	1.8366	0.613314	2.99454	0.00274856	0.479174	SMIM1
ENSBTAG00000019881	47.7785	1.80363	0.844246	2.13638	0.0326487	0.7677
ENSBTAG00000050319	296.054	1.79507	0.587131	3.05735	0.00223302	0.436966
ENSBTAG00000054570	5.64828	1.76564	0.574618	3.07271	0.00212123	0.43454	SNORD73
ENSBTAG00000047098	4.10734	1.75552	0.825212	2.12736	0.0333904	0.768017
ENSBTAG00000001823	10.5491	1.75192	0.786765	2.22673	0.025965	0.746461	STC2
ENSBTAG00000019665	7.1629	1.75109	0.776784	2.25429	0.0241782	0.746461	IL1RN
ENSBTAG00000015821	131.501	1.72558	0.780562	2.21069	0.0270576	0.746461	AMPD3
ENSBTAG00000009617	37.327	1.72196	0.517421	3.32796	0.000874843	0.360416	SLC2A1
ENSBTAG00000043268	5.23783	1.67888	0.766954	2.18902	0.0285954	0.751498	SNORD79
ENSBTAG00000012525	2.70388	1.61062	0.751311	2.14374	0.0320534	0.76549	ABO
ENSBTAG00000048155	17.4208	1.60163	0.806028	1.98707	0.046915	0.802412	FCN1
ENSBTAG00000035572	4.70294	1.5452	0.599808	2.57616	0.00999046	0.665215
ENSBTAG00000008008	41.8154	1.53354	0.635496	2.41314	0.0158159	0.723327	TLR2
ENSBTAG00000005431	6229.1	1.52966	0.631079	2.42387	0.0153559	0.721031	LMCD1
ENSBTAG00000055195	8.59268	1.50199	0.664676	2.25973	0.0238379	0.746461
ENSBTAG00000053144	7.90706	-1.50221	0.53088	-2.82966	0.00465976	0.557842
ENSBTAG00000030493	16.3113	-1.51739	0.473485	-3.20473	0.00135189	0.381257	RERGL
ENSBTAG00000011934	61.0396	-1.53453	0.691202	-2.22009	0.0264128	0.746461	PCK2
ENSBTAG00000053739	7.29618	-1.54655	0.674983	-2.29124	0.0219494	0.746461
ENSBTAG00000049393	33.175	-1.55972	0.585091	-2.66578	0.00768104	0.638577
ENSBTAG00000034681	4.32359	-1.56646	0.68873	-2.27442	0.0229407	0.746461	CA10
ENSBTAG00000011489	5.44623	-1.56662	0.607996	-2.57668	0.00997529	0.665215	KAZALD1
ENSBTAG00000011370	3.72702	-1.58273	0.689614	-2.2951	0.0217276	0.746461
ENSBTAG00000054600	6.78754	-1.58538	0.612042	-2.59031	0.00958903	0.665215
ENSBTAG00000013980	15.5265	-1.59073	0.511293	-3.1112	0.00186332	0.431736	SOD3
ENSBTAG00000009733	59.2697	-1.60972	0.542231	-2.96869	0.00299071	0.488544	FBP1
ENSBTAG00000048541	7.26637	-1.61331	0.671017	-2.40427	0.0162047	0.726375
ENSBTAG00000052534	3.507	-1.61769	0.796318	-2.03147	0.0422077	0.787259	U6
ENSBTAG00000042079	3.54462	-1.61862	0.804109	-2.01293	0.0441218	0.794394	U6
ENSBTAG00000016359	7.18549	-1.62286	0.752095	-2.15778	0.0309448	0.764267	SLCO4C1
ENSBTAG00000003871	11.3171	-1.63187	0.792602	-2.05888	0.0395058	0.778051	CYP2B6
ENSBTAG00000014517	126.692	-1.63519	0.757904	-2.15751	0.030966	0.764267	KLB
ENSBTAG00000032774	385.091	-1.64681	0.435028	-3.78554	0.000153375	0.267389	ADIRF
ENSBTAG00000050664	10.4729	-1.64859	0.689737	-2.39017	0.0168406	0.728349	U2
ENSBTAG00000012182	7.4428	-1.67986	0.821801	-2.04412	0.0409421	0.780277	DIRAS3
ENSBTAG00000042276	3.56513	-1.68611	0.701944	-2.40206	0.016303	0.727076
ENSBTAG00000052213	883.906	-1.7051	0.825898	-2.06454	0.0389665	0.778051	ADIPOQ
ENSBTAG00000017075	2.59269	-1.71044	0.826397	-2.06976	0.0384749	0.778051	STX1A
ENSBTAG00000012025	6.13234	-1.71256	0.66879	-2.56069	0.0104464	0.66555	LMX1A
ENSBTAG00000055302	2.53574	-1.71353	0.823768	-2.08011	0.0375157	0.775643
ENSBTAG00000043426	3.37837	-1.72071	0.839548	-2.04957	0.0404068	0.778051
ENSBTAG00000015350	659.807	-1.7281	0.720212	-2.39943	0.0164205	0.728349	PLIN1
ENSBTAG00000030230	3.93916	-1.74065	0.742802	-2.34336	0.019111	0.729892
ENSBTAG00000049066	70.8548	-1.7431	0.737055	-2.36495	0.0180326	0.729892
ENSBTAG00000035726	9.11286	-1.75815	0.632519	-2.77961	0.00544249	0.579968
ENSBTAG00000052713	6.46324	-1.76599	0.799355	-2.20927	0.0271557	0.746461	H2BC13
ENSBTAG00000018566	45.3804	-1.77013	0.787824	-2.24687	0.0246486	0.746461	SFRP5
ENSBTAG00000012249	5.36169	-1.77687	0.638774	-2.78168	0.00540776	0.579968	PRR15L
ENSBTAG00000053040	3.53464	-1.77798	0.688169	-2.58363	0.00977662	0.665215
ENSBTAG00000007969	284.227	-1.82037	0.885396	-2.056	0.0397826	0.778051	CIDEC
ENSBTAG00000006689	5.02068	-1.84988	0.789648	-2.34266	0.019147	0.729892	TECTB
ENSBTAG00000025167	5.98947	-1.86606	0.674963	-2.76468	0.00569782	0.585104	ABHD15
ENSBTAG00000009911	4.14415	-1.86863	0.844071	-2.21383	0.0268404	0.746461	HDC
ENSBTAG00000019343	10.0761	-1.87079	0.755179	-2.47728	0.0132388	0.687301	MDFI
ENSBTAG00000017280	131.07	-1.8831	0.638481	-2.94935	0.00318444	0.488544	C3
ENSBTAG00000001308	5.69168	-1.88601	0.905262	-2.08339	0.0372159	0.772419
ENSBTAG00000005308	12.4361	-1.8943	0.72561	-2.61063	0.00903756	0.665215	ANGPTL5
ENSBTAG00000004097	2.96775	-1.89584	0.944588	-2.00705	0.0447444	0.794394	A2ML1
ENSBTAG00000017020	75.465	-1.91715	0.557455	-3.43912	0.000583615	0.312595	S100G
ENSBTAG00000011779	63.6222	-1.93057	0.818937	-2.35741	0.018403	0.729892	MAL2
ENSBTAG00000011803	138.666	-1.94522	0.651374	-2.98633	0.00282346	0.485961	MYH3
ENSBTAG00000018316	15.1853	-1.97654	0.780457	-2.53254	0.0113238	0.679082	ZMYND15
ENSBTAG00000053933	3.93155	-1.97656	0.857477	-2.30509	0.0211615	0.746461
ENSBTAG00000018543	3.62202	-1.98897	0.990012	-2.00904	0.0445333	0.794394	VIL1
ENSBTAG00000031188	61.5656	-1.99708	0.870989	-2.29289	0.0218543	0.746461	ADIG
ENSBTAG00000053662	2.86894	-1.9999	0.855861	-2.33671	0.0194543	0.731154
ENSBTAG00000037526	1093.19	-2.01056	0.843853	-2.38259	0.0171913	0.728349	FABP4
ENSBTAG00000049749	2.91068	-2.02244	0.826219	-2.44783	0.014372	0.709068	U2
ENSBTAG00000052510	18.8073	-2.0276	0.583202	-3.47667	0.000507674	0.289364	CCL26
ENSBTAG00000012071	22.1682	-2.03486	0.910678	-2.23444	0.025454	0.746461	ASGR1
ENSBTAG00000032059	3.16929	-2.06481	0.951087	-2.171	0.0299314	0.75429	TGM5
ENSBTAG00000048871	5.60579	-2.0666	0.77254	-2.67508	0.00747119	0.638577
ENSBTAG00000048550	9.54412	-2.07574	0.797718	-2.6021	0.00926553	0.665215	GCSAM
ENSBTAG00000048731	2.40551	-2.09416	0.959341	-2.18291	0.0290421	0.751498
ENSBTAG00000001417	450.653	-2.10622	0.786252	-2.67881	0.00738839	0.638577	ACSM1
ENSBTAG00000006726	7.41859	-2.11074	0.774701	-2.72458	0.00643825	0.61426	CCDC102B
ENSBTAG00000008778	3.1955	-2.11794	0.936341	-2.26194	0.0237013	0.746461	CHST13
ENSBTAG00000022514	38.2482	-2.12092	0.588358	-3.60481	0.000312381	0.289364	CD5L
ENSBTAG00000040496	7.90432	-2.12206	0.522693	-4.05986	4.91019e-05	0.156938	KCNB2
ENSBTAG00000019337	37.4592	-2.15894	0.999221	-2.16062	0.0307247	0.762742	ACVR1C
ENSBTAG00000049901	2.48831	-2.16742	0.929127	-2.33275	0.0196614	0.734985
ENSBTAG00000043047	2.99735	-2.17907	0.910364	-2.39363	0.0166827	0.728349	SNORA65
ENSBTAG00000004905	6.57559	-2.19985	0.904843	-2.43119	0.0150491	0.717343	KRT19
ENSBTAG00000011666	159.619	-2.20122	0.936563	-2.35032	0.0187574	0.729892	THRSP
ENSBTAG00000053639	3.53637	-2.20527	0.816474	-2.70097	0.00691385	0.638577
ENSBTAG00000049288	1.3356	-2.20972	1.10467	-2.00034	0.0454635	0.794762
ENSBTAG00000015317	4.03977	-2.23007	1.10943	-2.0101	0.0444201	0.794394	SLC4A10
ENSBTAG00000053897	2.65025	-2.23049	0.99335	-2.24542	0.0247411	0.746461
ENSBTAG00000020019	6.4219	-2.23632	1.02931	-2.17265	0.029807	0.75429	XCR1
ENSBTAG00000051102	5.44698	-2.24347	0.870961	-2.57586	0.00999909	0.665215	KCNK3
ENSBTAG00000040242	1.36096	-2.24665	1.12274	-2.00104	0.0453883	0.794394
ENSBTAG00000016158	2.2174	-2.26228	1.01726	-2.2239	0.0261554	0.746461	ACAN
ENSBTAG00000017026	2.35587	-2.27922	0.959536	-2.37534	0.0175329	0.729892	DEPDC1B
ENSBTAG00000016234	3.5699	-2.28645	0.729461	-3.13444	0.00172182	0.423326	DUOX2
ENSBTAG00000009258	6.23421	-2.29069	0.644544	-3.55397	0.000379456	0.289364	NEK11
ENSBTAG00000028692	2.43895	-2.29665	1.1443	-2.00704	0.0447455	0.794394	5S_rRNA
ENSBTAG00000000437	6.59865	-2.29736	0.906173	-2.53523	0.0112373	0.677664	FFAR4
ENSBTAG00000011336	113.347	-2.30199	0.642833	-3.58101	0.000342268	0.289364	OTOGL
ENSBTAG00000005560	3.21335	-2.31584	1.05029	-2.20495	0.0274573	0.746461	ST18
ENSBTAG00000011914	3.12663	-2.3374	1.05644	-2.21253	0.0269303	0.746461	RASSF10
ENSBTAG00000038146	2.35482	-2.34918	1.01888	-2.30564	0.0211308	0.746461
ENSBTAG00000014064	4.00575	-2.35356	0.837986	-2.8086	0.00497582	0.571346	FGFR2
ENSBTAG00000007108	3.13793	-2.36143	0.930702	-2.53726	0.0111723	0.67589	LGALS12
ENSBTAG00000020789	3.44588	-2.403	1.10155	-2.18147	0.0291487	0.751498	STS
ENSBTAG00000002773	5.45118	-2.47992	0.751071	-3.30184	0.000960516	0.363788
ENSBTAG00000052444	1.18927	-2.4982	1.17804	-2.12064	0.0339523	0.768017
ENSBTAG00000021033	10.8028	-2.5358	0.858587	-2.95346	0.00314229	0.488544	SGK2
ENSBTAG00000053202	1.69424	-2.58674	1.23075	-2.10176	0.0355746	0.769773
ENSBTAG00000050667	1.65259	-2.61484	1.12343	-2.32755	0.0199362	0.739462
ENSBTAG00000055143	1.64521	-2.63035	1.33866	-1.96492	0.0494236	0.812862
ENSBTAG00000030920	17.1372	-2.63338	0.742149	-3.54832	0.000387704	0.289364
ENSBTAG00000014911	46.7421	-2.63353	1.19391	-2.2058	0.0273981	0.746461	LEP
ENSBTAG00000046093	3.25786	-2.63664	0.990787	-2.66116	0.00778725	0.638577	SNORD116
ENSBTAG00000049273	1.28819	-2.63768	1.31257	-2.00955	0.0444792	0.794394
ENSBTAG00000046283	1.71472	-2.64938	1.13127	-2.34196	0.0191827	0.729892
ENSBTAG00000053611	5.88058	-2.65533	0.812546	-3.26792	0.00108342	0.363788
ENSBTAG00000009849	5.28753	-2.67023	1.11108	-2.40328	0.0162489	0.726375	PLAC8A
ENSBTAG00000006566	0.94107	-2.69269	1.27848	-2.10618	0.0351891	0.769773	FFAR2
ENSBTAG00000053509	2.42459	-2.70919	1.07991	-2.50873	0.0121168	0.6826
ENSBTAG00000031383	1.80001	-2.71219	1.29266	-2.09815	0.0358921	0.769773	SMIM24
ENSBTAG00000054341	0.957882	-2.71776	1.30028	-2.09013	0.0366058	0.769773
ENSBTAG00000043892	2.38331	-2.73724	1.06014	-2.58197	0.00982381	0.665215	7SK
ENSBTAG00000052276	1.0089	-2.74519	1.27778	-2.14841	0.031681	0.76549
ENSBTAG00000045602	1.86037	-2.77522	1.24645	-2.22649	0.0259813	0.746461	EXOC1L
ENSBTAG00000053420	1.38825	-2.79118	1.28986	-2.16394	0.030469	0.760814
ENSBTAG00000003733	2.86782	-2.79503	1.28068	-2.18246	0.0290754	0.751498	TM4SF5
ENSBTAG00000052691	0.705987	-2.79922	1.42639	-1.96245	0.0497104	0.816179
ENSBTAG00000009876	4.63063	-2.80635	1.11769	-2.51086	0.0120438	0.6826	C4BPA
ENSBTAG00000010103	1.9206	-2.82951	1.16008	-2.43906	0.0147256	0.717088	TRIM9
ENSBTAG00000008039	1.8677	-2.85013	1.15534	-2.46692	0.0136282	0.69693	ACMSD
ENSBTAG00000013665	8.74386	-2.87354	0.875992	-3.28032	0.00103688	0.363788	KCNG2
ENSBTAG00000053855	1.48165	-2.89921	1.26679	-2.28863	0.022101	0.746461
ENSBTAG00000020196	2.54556	-2.90746	1.14998	-2.52827	0.0114625	0.679082	ENPP3
ENSBTAG00000012516	3.22525	-2.91244	0.916255	-3.17864	0.00147969	0.383577	SLC1A7
ENSBTAG00000001545	2.01584	-2.91598	1.26024	-2.31382	0.0206776	0.746461	SLC34A2
ENSBTAG00000005327	1.55129	-2.94727	1.17529	-2.5077	0.012152	0.6826	SUSD5
ENSBTAG00000052132	1.13252	-2.95158	1.39155	-2.12107	0.0339162	0.768017	FOXQ1
ENSBTAG00000053867	1.10837	-2.95184	1.29597	-2.2777	0.0227445	0.746461
ENSBTAG00000036426	2.16479	-2.97333	1.11152	-2.67502	0.00747241	0.638577	MIR154
ENSBTAG00000007440	1.17177	-3.00017	1.18842	-2.52451	0.0115861	0.679468	MLANA
ENSBTAG00000053831	1.2034	-3.04332	1.26927	-2.39768	0.0164991	0.728349
ENSBTAG00000054684	14.6428	-3.04587	0.876796	-3.47386	0.00051303	0.289364
ENSBTAG00000007502	1.75868	-3.17692	1.4864	-2.13733	0.0325712	0.7677	CKMT1A
ENSBTAG00000026236	4.93827	-3.20387	1.04758	-3.05836	0.00222552	0.436966	AZGP1
ENSBTAG00000053497	1.79955	-3.21095	1.3198	-2.4329	0.0149783	0.717088	GNLY
ENSBTAG00000017227	0.961559	-3.27515	1.5438	-2.12149	0.0338802	0.768017	OR2I1P
ENSBTAG00000045746	1.39599	-3.28099	1.23085	-2.66563	0.00768433	0.638577
ENSBTAG00000002940	1.92156	-3.31446	1.2177	-2.72191	0.00649052	0.616182	WNT16
ENSBTAG00000039256	1.93773	-3.33154	1.38302	-2.40889	0.0160013	0.726375
ENSBTAG00000050618	1.97845	-3.36953	1.57154	-2.1441	0.0320252	0.76549
ENSBTAG00000022715	3.73381	-3.4778	1.26471	-2.74988	0.00596178	0.595464
ENSBTAG00000040357	4.08097	-3.65295	1.32435	-2.7583	0.00581033	0.589549
ENSBTAG00000005261	12.8142	-3.71346	1.49306	-2.48715	0.012877	0.682951
ENSBTAG00000040367	69.2539	-3.81447	1.08565	-3.51353	0.000442202	0.289364
ENSBTAG00000055241	3.87818	-3.95011	1.13533	-3.47925	0.000502816	0.289364
ENSBTAG00000019798	45.3433	-3.99097	1.20051	-3.3244	0.000886076	0.360416	PIGR
ENSBTAG00000046152	3.18583	-4.086	1.3303	-3.07148	0.00212999	0.43454	MGAM
ENSBTAG00000052092	2.00163	-4.31297	1.5608	-2.76331	0.00572185	0.585104
ENSBTAG00000012884	6.29868	-5.53459	2.75997	-2.00531	0.0449297	0.794394	MPTX1
ENSBTAG00000051213	8.84885	-6.454	2.58253	-2.4991	0.0124507	0.6826
