# Supplementary material for: A transcriptomic analysis of skeletal muscle tissues reveals promising candidate genes and pathways accountable for different daily weight gain in Hanwoo cattle
Source: Sci Rep. 2024 Jan 3;14:315. doi: 10.1038/s41598-023-51037-9 (PMC10764957; doi:10.1038/s41598-023-51037-9)
Supplement: Supplementary file 7 — Supplementary Table S2. [file 41598_2023_51037_MOESM7_ESM.xlsx]

## Sheet: Supplementary Table S2
Supplementary Table S2. Total list of GO terms and KEGG pathways enriched for differential expression genes (DEGs) at cuttof of p < 0.05 in all muscle tissues
Sheet1. Total list of GO terms and KEGG pathways enriched for differential expression genes (DEGs) at cuttof of p < 0.05 in LD.
Sheet2. Total list of GO terms and KEGG pathways enriched for differential expression genes (DEGs) at cuttof of p < 0.05 in SB.
Sheet3. Total list of GO terms and KEGG pathways enriched for differential expression genes (DEGs) at cuttof of p < 0.05 in PM.

## Sheet: LD
Sheet1. Total list of GO terms and KEGG pathways enriched for differential expression genes (DEGs) at cuttof of p < 0.05 in LD.
Category	Term	Count	%	PValue	Genes
GOTERM_BP_DIRECT	GO:0060670~branching involved in labyrinthine layer morphogenesis	2	2.27273	0.029008	SOCS3, FZD5
GOTERM_BP_DIRECT	GO:0042573~retinoic acid metabolic process	2	2.27273	0.0330837	ADH1C, CRABP2
GOTERM_BP_DIRECT	GO:0010818~T cell chemotaxis	2	2.27273	0.0330837	CXCL11, CCL26
GOTERM_BP_DIRECT	GO:0010273~detoxification of copper ion	2	2.27273	0.0452099	MT2A, MT1A
GOTERM_CC_DIRECT	GO:0005887~integral component of plasma membrane	9	10.2273	0.0180986	TRPM1, SLC6A17, FZD5, CDH2, GLRB, PLPPR3, GPR35, ADGRE3, TAS1R1
GOTERM_CC_DIRECT	GO:0005615~extracellular space	11	12.5	0.0309448	IL4, FGF16, CXCL11, SERPINB13, UCMA, COL11A1, KERA, ANGPTL5, BDA20, CCL26
GOTERM_MF_DIRECT	GO:0030332~cyclin binding	3	3.40909	0.00480522	CDKN1A, CRABP2, KLHDC9
KEGG_PATHWAY	bta04630:JAK-STAT signaling pathway	4	4.54545	0.00383139	IL4, SOCS3, CDKN1A, IL5RA
KEGG_PATHWAY	bta05224:Breast cancer	4	4.54545	0.0156304	FGF16, CDKN1A, FRAT2, FZD5
KEGG_PATHWAY	bta05226:Gastric cancer	4	4.54545	0.0164756	FGF16, CDKN1A, FRAT2, FZD5
KEGG_PATHWAY	bta04978:Mineral absorption	3	3.40909	0.0189186	MT2A, MT1A, STEAP1
KEGG_PATHWAY	bta05200:Pathways in cancer	6	6.81818	0.0403106	IL4, FGF16, CDKN1A, FRAT2, FZD5, IL5RA

## Sheet: SB
Sheet2. Total list of GO terms and KEGG pathways enriched for differential expression genes (DEGs) at cuttof of p < 0.05 in SB
Category	Term	Count	%	PValue	Genes
GOTERM_BP_DIRECT	GO:0035725~sodium ion transmembrane transport	3	3.15789	0.0254628	SLC34A2, SLC6A7, SLC6A15
GOTERM_CC_DIRECT	GO:0016020~membrane	15	15.7895	7.05732e-05	SLC45A4, SLC34A2, SLC6A15, ODF4, STMN2, PRLR, RAP1GAP, CYP17A1, TMEM253, OAS1X, XKR7, CYP26C1, PPP2R2B, COL4A4, PLCH1
GOTERM_CC_DIRECT	GO:0008076~voltage-gated potassium channel complex	4	4.21053	0.00206458	KCNG2, DPP6, KCNC3, KCNMB2
GOTERM_CC_DIRECT	GO:0005887~integral component of plasma membrane	9	9.47368	0.0271319	IL22RA1, SLC6A7, LHCGR, FZD5, SLC6A15, GJA8, RHBG, NCMAP, CALHM6
GOTERM_MF_DIRECT	GO:0004896~cytokine receptor activity	3	3.15789	0.0198524	IL22RA1, IL12B, PRLR
GOTERM_MF_DIRECT	GO:0001228~transcriptional activator activity, RNA polymerase II transcription regulatory region sequence-specific binding	6	6.31579	0.0266822	EHF, EGR3, ALX4, FOSB, ALX1, PITX1
GOTERM_MF_DIRECT	GO:0000981~RNA polymerase II transcription factor activity, sequence-specific DNA binding	9	9.47368	0.042635	EHF, EGR3, IRX5, DBX2, ALX4, FOSB, ALX1, PITX1, FOXA3
GOTERM_MF_DIRECT	GO:0005243~gap junction channel activity	2	2.10526	0.0248927	GJA10, GJA8
KEGG_PATHWAY	bta04917:Prolactin signaling pathway	4	4.21053	0.00279196	LHCGR, PRLR, MAPK13, CYP17A1
KEGG_PATHWAY	bta04625:C-type lectin receptor signaling pathway	3	3.15789	0.018457	EGR3, IL12B, MAPK13
KEGG_PATHWAY	bta05145:Toxoplasmosis	3	3.15789	0.0389494	HSPA6, IL12B, MAPK13
KEGG_PATHWAY	bta05142:Chagas disease	3	3.15789	0.0486735	PPP2R2B, IL12B, MAPK13

## Sheet: PM
Sheet3. Total list of GO terms and KEGG pathways enriched for differential expression genes (DEGs) at cuttof of p < 0.05 in PM
Category	Term	Count	%	PValue	Genes
GOTERM_BP_DIRECT	GO:0032757~positive regulation of interleukin-8 production	5	4.06504	0.000153325	FCN1, LEP, ADIPOQ, FFAR2, TLR2
GOTERM_BP_DIRECT	GO:0050873~brown fat cell differentiation	4	3.25203	0.000301268	FABP4, ADIPOQ, FFAR4, ADIG
GOTERM_BP_DIRECT	GO:0030177~positive regulation of Wnt signaling pathway	4	3.25203	0.000624277	DEPDC1B, RSPO3, FGFR2, TLR2
GOTERM_BP_DIRECT	GO:0050872~white fat cell differentiation	3	2.43902	0.00228285	FABP4, FFAR4, ADIG
GOTERM_BP_DIRECT	GO:0009617~response to bacterium	4	3.25203	0.00938698	C3, VIL1, FABP4, THRSP
GOTERM_BP_DIRECT	GO:0030073~insulin secretion	3	2.43902	0.0131387	IL1RN, LEP, STX1A
GOTERM_BP_DIRECT	GO:0071805~potassium ion transmembrane transport	4	3.25203	0.017618	KCNG2, KCNC3, KCNB2, KCNK3
GOTERM_BP_DIRECT	GO:0010866~regulation of triglyceride biosynthetic process	2	1.62602	0.0179752	C3, THRSP
GOTERM_BP_DIRECT	GO:0002385~mucosal immune response	2	1.62602	0.0238956	IFNLR1, FFAR2
GOTERM_BP_DIRECT	GO:0002752~cell surface pattern recognition receptor signaling pathway	2	1.62602	0.0238956	FCN1, FFAR2
GOTERM_BP_DIRECT	GO:0006958~complement activation, classical pathway	3	2.43902	0.0326206	C3, MPTX1, C4BPA
GOTERM_BP_DIRECT	GO:0034115~negative regulation of heterotypic cell-cell adhesion	2	1.62602	0.0356305	IL1RN, ADIPOQ
GOTERM_BP_DIRECT	GO:0005975~carbohydrate metabolic process	4	3.25203	0.0359749	KLB, MGAM, FBP1, ABO
GOTERM_BP_DIRECT	GO:0060670~branching involved in labyrinthine layer morphogenesis	2	1.62602	0.0414454	RSPO3, FGFR2
GOTERM_BP_DIRECT	GO:0032869~cellular response to insulin stimulus	3	2.43902	0.046339	LEP, ADIPOQ, PCK2
GOTERM_CC_DIRECT	GO:0005615~extracellular space	21	17.0732	1.96442e-05	TECTB, FCN1, S100G, IL1RN, ADIPOQ, MPTX1, A2ML1, C4BPA, WNT16, SOD3, OTOGL, C3, AZGP1, CCL8, LEP, SFRP5, STC2, SPP1, ANGPTL5, CCL26, CHGB
GOTERM_CC_DIRECT	GO:0016324~apical plasma membrane	7	5.69106	0.00140758	SLC34A2, S100G, SLC2A1, SLC4A10, MAL2, ENPP3, DUOX2
GOTERM_CC_DIRECT	GO:0005576~extracellular region	12	9.7561	0.0030677	C3, TECTB, ACAN, LEP, ADIPOQ, SPP1, RSPO3, ENPP3, WNT16, KAZALD1, OTOGL, CHGB
GOTERM_CC_DIRECT	GO:0031982~vesicle	4	3.25203	0.00511179	SLC34A2, IL1RN, SLC2A1, ABO
GOTERM_CC_DIRECT	GO:0016323~basolateral plasma membrane	5	4.06504	0.00922196	S100G, SLC2A1, SLC4A10, CLDN19, CDH16
GOTERM_CC_DIRECT	GO:0008076~voltage-gated potassium channel complex	3	2.43902	0.0413009	KCNG2, KCNC3, KCNB2
GOTERM_CC_DIRECT	GO:0009986~cell surface	6	4.87805	0.0459581	C3, TECTB, SMIM1, ADIPOQ, FGFR2, TLR2
GOTERM_MF_DIRECT	GO:0030246~carbohydrate binding	5	4.06504	0.00543283	FCN1, ACAN, MGAM, LGALS12, ASGR1
GOTERM_MF_DIRECT	GO:0034618~arginine binding	2	1.62602	0.0313013	TM4SF5, PADI4
GOTERM_MF_DIRECT	GO:0005249~voltage-gated potassium channel activity	3	2.43902	0.0365628	KCNG2, KCNC3, KCNB2
KEGG_PATHWAY	bta03320:PPAR signaling pathway	4	3.25203	0.0117028	FABP4, ADIPOQ, PLIN1, PCK2
KEGG_PATHWAY	bta04923:Regulation of lipolysis in adipocytes	3	2.43902	0.0135505	FABP4, PLIN1, CIDEC
KEGG_PATHWAY	bta04060:Cytokine-cytokine receptor interaction	7	5.69106	0.0306524	IL1RN, CCL8, XCR1, ACVR1C, LEP, IFNLR1, CCL26
KEGG_PATHWAY	bta04152:AMPK signaling pathway	4	3.25203	0.03257	LEP, ADIPOQ, FBP1, PCK2
KEGG_PATHWAY	bta04310:Wnt signaling pathway	4	3.25203	0.0416738	FOSL1, SFRP5, RSPO3, WNT16
KEGG_PATHWAY	bta04978:Mineral absorption	3	2.43902	0.044893	SLC34A2, S100G, MT1A
KEGG_PATHWAY	bta04920:Adipocytokine signaling pathway	4	3.25203	0.0467926	LEP, ADIPOQ, SLC2A1, PCK2
